# Supplementary material for: Reciprocal Interaction of Wnt and RXR-α Pathways in Hepatocyte Development and Hepatocellular Carcinoma
Source: PLoS One. 2015 Mar 4;10(3):e0118480. doi: 10.1371/journal.pone.0118480 (PMC4349704; doi:10.1371/journal.pone.0118480)
Supplement: S1 Table — (XLSX) [file pone.0118480.s006.xlsx]

## Sheet: Sheet1
Table S1
aCGH ID	Genotype	Chromosome	Start (Mb)	Size (Mb)	Segmented Copy Number Value	Gene
KN1127	p53/shDLC1	3	25	0.7	1.7
KN1120	p53/MYC	3	139	0.1	2.9	Mttp
KN1120	p53/MYC	3	143	4.3	2.5	Pkn2
KN1120	p53/MYC	3	147	12.1	1.6
KN1129	p53/RAS	4	59	0.9	1.6
AB901	p53/MYC	4	80	0.7	1.6
AB901	p53/MYC	4	82	0.5	1.6
AB899	p53/MYC	7	118	0.6	8.1	Fgfr2
AB899	p53/MYC	7	127	0.6	4.8	Stk32c
KK004	p53/MYC	8	11	0.5	1.7
KK004	p53/MYC	8	83	1.1	1.6
KN1131	p16/p19 MYC/cIAP1	9	6	2.2	10	Mmp-Yap1-cIAP1
KN1126	p16/19 RhoAV14	9	6	2	9.1	Mmp-Yap1-cIAP2
TA067	p53/MYC	9	6	2	3	Mmp-Yap1-cIAP3
AB901	p53/MYC	9	7	1.8	4.3	Mmp-Yap1-cIAP4
AB891	p53/MYC	9	7	1.1	3.9	Mmp-Yap1-cIAP5
AB891	p53/MYC	9	36	0.2	3.6
AB891	p53/MYC	9	40	0.2	7.4	Scn3b
TA073	p53/RAS	15	36	0.1	5.2	Rnf19
TA073	p53/RAS	15	61	2.1	6.6	Myc
TA067	p53/MYC	20	24	4.3	1.7
