# Supplementary material for: Reciprocal Interaction of Wnt and RXR-α Pathways in Hepatocyte Development and Hepatocellular Carcinoma
Source: PLoS One. 2015 Mar 4;10(3):e0118480. doi: 10.1371/journal.pone.0118480 (PMC4349704; doi:10.1371/journal.pone.0118480)
Supplement: S2 Table — (XLSX) [file pone.0118480.s007.xlsx]

## Sheet: sheet 1
Table S2
GeneSymbol	Entrez Gene Name	Pathway
ABCA1	ATP-binding cassette, sub-family A (ABC1), member 1	RXR-a
ABCB11	ATP-binding cassette, sub-family B (MDR/TAP), member 11	RXR-a
ABCC2	--	RXR-a
ABCC3	ATP-binding cassette, sub-family C (CFTR/MRP), member 3	RXR-a
ABCG1	ATP-binding cassette, sub-family G (WHITE), member 1	RXR-a
ACADL	acyl-CoA dehydrogenase, long chain	RXR-a
ACOX1	acyl-CoA oxidase 1, palmitoyl	RXR-a
ACOX2	acyl-CoA oxidase 2, branched chain	RXR-a
ACOX3	acyl-CoA oxidase 3, pristanoyl	RXR-a
ACSL1	acyl-CoA synthetase long-chain family member 1	RXR-a
ACSL4	acyl-CoA synthetase long-chain family member 4	RXR-a
ACSL5	acyl-CoA synthetase long-chain family member 5	RXR-a
ACVR1B	activin A receptor, type IB	RXR-a
ADCY6	adenylate cyclase 6	RXR-a
ALAS1	aminolevulinate, delta-, synthase 1	RXR-a
ALDH1A1	aldehyde dehydrogenase 1 family, member A1	RXR-a
ALDH1B1	aldehyde dehydrogenase 1 family, member B1	RXR-a
ALDH3A2	aldehyde dehydrogenase 3 family, member A2	RXR-a
ALDH3B1	aldehyde dehydrogenase 3 family, member B1	RXR-a
ALDH4A1	aldehyde dehydrogenase 4 family, member A1	RXR-a
ALDH6A1	aldehyde dehydrogenase 6 family, member A1	RXR-a
APOA1	apolipoprotein A-I	RXR-a
APOA2	apolipoprotein A-II	RXR-a
APOB	apolipoprotein B (including Ag(x) antigen)	RXR-a
APOC1	apolipoprotein C-I	RXR-a
APOE	apolipoprotein E	RXR-a
BCL3	B-cell CLL/lymphoma 3	RXR-a
CAT	catalase	RXR-a
CD36	CD36 molecule (thrombospondin receptor)	RXR-a
CES3	carboxylesterase 3	RXR-a
CPT1A	carnitine palmitoyltransferase 1A (liver)	RXR-a
CPT2	carnitine palmitoyltransferase 2	RXR-a
CYP7A1	cytochrome P450, family 7, subfamily A, polypeptide 1	RXR-a
ECHS1	enoyl CoA hydratase, short chain, 1, mitochondrial	RXR-a
FABP1	fatty acid binding protein 1, liver	RXR-a
FASN	fatty acid synthase	RXR-a
FBP1	fructose-1,6-bisphosphatase 1	RXR-a
FETUB	fetuin B	RXR-a
FMO1	flavin containing monooxygenase 1	RXR-a
FMO5	flavin containing monooxygenase 5	RXR-a
FOXA2	forkhead box A2	RXR-a
FOXA3	forkhead box A3	RXR-a
GHR	growth hormone receptor	RXR-a
GPD1	glycerol-3-phosphate dehydrogenase 1 (soluble)	RXR-a
GSTA3	glutathione S-transferase alpha 3	RXR-a
GSTM2	glutathione S-transferase mu 2 (muscle)	RXR-a
GSTT1	glutathione S-transferase theta 1	RXR-a
GSTT2	--	RXR-a
HADH	hydroxyacyl-CoA dehydrogenase	RXR-a
HMGCR	3-hydroxy-3-methylglutaryl-CoA reductase	RXR-a
HMGCS1	3-hydroxy-3-methylglutaryl-CoA synthase 1 (soluble)	RXR-a
HNF4A	hepatocyte nuclear factor 4, alpha	RXR-a
HS6ST1	heparan sulfate 6-O-sulfotransferase 1	RXR-a
IL18	interleukin 18 (interferon-gamma-inducing factor)	RXR-a
IL1R1	interleukin 1 receptor, type I	RXR-a
ITGB5	integrin, beta 5	RXR-a
LCAT	lecithin-cholesterol acyltransferase	RXR-a
LIPC	lipase, hepatic	RXR-a
LPL	lipoprotein lipase	RXR-a
MAOB	monoamine oxidase B	RXR-a
MGST1	microsomal glutathione S-transferase 1	RXR-a
NCOA1	nuclear receptor coactivator 1	RXR-a
NDST1	N-deacetylase/N-sulfotransferase (heparan glucosaminyl) 1	RXR-a
NR1H4	nuclear receptor subfamily 1, group H, member 4	RXR-a
NR1I2	nuclear receptor subfamily 1, group I, member 2	RXR-a
NR3C1	nuclear receptor subfamily 3, group C, member 1 (glucocorticoid receptor)	RXR-a
NR5A2	nuclear receptor subfamily 5, group A, member 2	RXR-a
PLCL2	phospholipase C-like 2	RXR-a
PON1	paraoxonase 1	RXR-a
PPARA	peroxisome proliferator-activated receptor alpha	RXR-a
PRIC285	peroxisomal proliferator-activated receptor A interacting complex 285	RXR-a
RAF1	v-raf-1 murine leukemia viral oncogene homolog 1	RXR-a
RXRA	retinoid X receptor, alpha	RXR-a
SCARB1	scavenger receptor class B, member 1	RXR-a
SLC27A2	solute carrier family 27 (fatty acid transporter), member 2	RXR-a
SLC27A5	solute carrier family 27 (fatty acid transporter), member 5	RXR-a
STAT5B	signal transducer and activator of transcription 5B	RXR-a
SULT1A1	sulfotransferase family, cytosolic, 1A, phenol-preferring, member 1	RXR-a
TGFBR2	transforming growth factor, beta receptor II (70/80kDa)	RXR-a
TNFRSF1A	tumor necrosis factor receptor superfamily, member 1A	RXR-a
APC	adenomatosis polyposis coli	Wnt
AXIN1	axin 1	Wnt
BTRC	beta-transducin repeat containing	Wnt
CSNK1A1	casein kinase 1, alpha 1	Wnt
CTNNB1	catenin (cadherin-associated protein), beta 1...	Wnt
CUL1	cullin 1	Wnt
GSK3B	glycogen synthase kinase 3 beta	Wnt											138
PPP2CA	protein phosphatase 2 (formerly 2A), catalyti...	Wnt
PPP2CB	protein phosphatase 2 (formerly 2A), catalyti...	Wnt
PPP2R1A	protein phosphatase 2 (formerly 2A), regulato...	Wnt
PPP2R1B	protein phosphatase 2 (formerly 2A), regulato...	Wnt
PPP2R5A	protein phosphatase 2, regulatory subunit B (...	Wnt
PPP2R5B	protein phosphatase 2, regulatory subunit B (...	Wnt
PPP2R5C	protein phosphatase 2, regulatory subunit B (...	Wnt
PPP2R5D	protein phosphatase 2, regulatory subunit B (...	Wnt
PSMA1	proteasome (prosome, macropain) subunit, alph...	Wnt
PSMA2	proteasome (prosome, macropain) subunit, alph...	Wnt
PSMA3	proteasome (prosome, macropain) subunit, alph...	Wnt
PSMA4	proteasome (prosome, macropain) subunit, alph...	Wnt
PSMA5	proteasome (prosome, macropain) subunit, alph...	Wnt
PSMA6	proteasome (prosome, macropain) subunit, alph...	Wnt
PSMA7	proteasome (prosome, macropain) subunit, alph...	Wnt
PSMB1	proteasome (prosome, macropain) subunit, beta...	Wnt
PSMB10	proteasome (prosome, macropain) subunit, beta...	Wnt
PSMB2	proteasome (prosome, macropain) subunit, beta...	Wnt
PSMB3	proteasome (prosome, macropain) subunit, beta...	Wnt
PSMB4	proteasome (prosome, macropain) subunit, beta...	Wnt
PSMB5	proteasome (prosome, macropain) subunit, beta...	Wnt
PSMB6	proteasome (prosome, macropain) subunit, beta...	Wnt
PSMB7	proteasome (prosome, macropain) subunit, beta...	Wnt
PSMB8	proteasome (prosome, macropain) subunit, beta...	Wnt
PSMB9	proteasome (prosome, macropain) subunit, beta...	Wnt
PSMC1	proteasome (prosome, macropain) 26S subunit, ...	Wnt
PSMC2	proteasome (prosome, macropain) 26S subunit, ...	Wnt
PSMC3	proteasome (prosome, macropain) 26S subunit, ...	Wnt
PSMC4	proteasome (prosome, macropain) 26S subunit, ...	Wnt
PSMC5	proteasome (prosome, macropain) 26S subunit, ...	Wnt
PSMC6	proteasome (prosome, macropain) 26S subunit, ...	Wnt
PSMD1	proteasome (prosome, macropain) 26S subunit, ...	Wnt
PSMD10	proteasome (prosome, macropain) 26S subunit, ...	Wnt
PSMD11	proteasome (prosome, macropain) 26S subunit, ...	Wnt
PSMD12	proteasome (prosome, macropain) 26S subunit, ...	Wnt
PSMD13	proteasome (prosome, macropain) 26S subunit, ...	Wnt
PSMD14	proteasome (prosome, macropain) 26S subunit, ...	Wnt
PSMD2	proteasome (prosome, macropain) 26S subunit, ...	Wnt
PSMD3	proteasome (prosome, macropain) 26S subunit, ...	Wnt
PSMD4	proteasome (prosome, macropain) 26S subunit, ...	Wnt
PSMD5	proteasome (prosome, macropain) 26S subunit, ...	Wnt
PSMD6	proteasome (prosome, macropain) 26S subunit, ...	Wnt
PSMD7	proteasome (prosome, macropain) 26S subunit, ...	Wnt
PSMD8	proteasome (prosome, macropain) 26S subunit, ...	Wnt
PSMD9	proteasome (prosome, macropain) 26S subunit, ...	Wnt
PSME1	proteasome (prosome, macropain) activator sub...	Wnt
PSME2	proteasome (prosome, macropain) activator sub...	Wnt
PSME3	proteasome (prosome, macropain) activator sub...	Wnt
PSMF1	proteasome (prosome, macropain) inhibitor sub...	Wnt
SKP1		Wnt
UBB	ubiquitin B	Wnt
