# Supplementary material for: Reciprocal Interaction of Wnt and RXR-α Pathways in Hepatocyte Development and Hepatocellular Carcinoma
Source: PLoS One. 2015 Mar 4;10(3):e0118480. doi: 10.1371/journal.pone.0118480 (PMC4349704; doi:10.1371/journal.pone.0118480)
Supplement: S3 Table — (XLSX) [file pone.0118480.s008.xlsx]

## Sheet: Sheet1
Table S3
Sample ID	Expression ID	Tumor/ Normal	Description	Reference
72-1	KNE085	Tumor	H-rasV12 p53-/- hepatoblasts	PMID: 16814713
72-3	KNE086	Tumor	H-rasV12 p53-/- hepatoblasts	PMID: 16814713
ALB-MYC 4	KNE117	Tumor	MYC-induced tumors from ALB-promoter transgenic mice	PMID: 16814713
ALB-MYC 6	KNE119	Tumor	MYC-induced tumors from ALB-promoter transgenic mice	PMID: 16814713
R10	KNE189	Tumor	c-Myc p53-/- hepatoblasts	PMID: 16814713
10683T1	KNE207	Tumor	TRE-MET / LAP-tTA tumors initiated in hepatocytes	PMID: 11381087
10687T1	KNE209	Tumor	TRE-MET / LAP-tTA tumors initiated in hepatocytes	PMID: 11381087
10687T2	KNE210	Tumor	TRE-MET / LAP-tTA tumors initiated in hepatocytes	PMID: 11381087
10682T1	KNE211	Tumor	TRE-MET / LAP-tTA tumors initiated in hepatocytes	PMID: 11381087
10682T2	KNE212	Tumor	TRE-MET / LAP-tTA tumors initiated in hepatocytes	PMID: 11381087
10685T1	KNE213	Tumor	TRE-MET / LAP-tTA tumors initiated in hepatocytes	PMID: 11381087
10679T1	KNE215	Tumor	TRE-MET / LAP-tTA tumors initiated in hepatocytes	PMID: 11381087
R8	KNE221	Tumor	c-Myc p53-/- hepatoblasts	PMID: 16814713
R12	KNE223	Tumor	c-Myc p53-/- hepatoblasts	PMID: 16814713
R15	KNE224	Tumor	c-Myc p53-/- hepatoblasts	PMID: 16814713
R16	KNE225	Tumor	c-Myc p53-/- hepatoblasts	PMID: 16814713
E14.1	E14.1	Normal	Fetal liver isolated from embryonic day 14.5	This study
E14.2	E14.2	Normal	Fetal liver isolated from embryonic day 14.5	This study
E14.3	E14.3	Normal	Fetal liver isolated from embryonic day 14.5	This study
Myc.1	Myc.1	Tumor	Tet-o-MYC/LAP-tTA (LT2-MYC) hepatoblastoma	PMID: 15475948
Myc.2	Myc.2	Tumor	Tet-o-MYC/LAP-tTA (LT2-MYC) hepatoblastoma	PMID: 15475948
Myc.3	Myc.3	Tumor	Tet-o-MYC/LAP-tTA (LT2-MYC) hepatoblastoma	PMID: 15475948
Myc.4	Myc.4	Tumor	Tet-o-MYC/LAP-tTA (LT2-MYC) hepatoblastoma	PMID: 15475948
p56.1	p56.1	Normal	Normal liver isolated from post-natal day 56	This study
p56.2	p56.2	Normal	Normal liver isolated from post-natal day 56	This study
p56.3	p56.3	Normal	Normal liver isolated from post-natal day 56	This study
E18.1	E18.1	Normal	Fetal liver isolated from embryonic day 18.5	This study
E18.2	E18.2	Normal	Fetal liver isolated from embryonic day 18.5	This study
E18.3	E18.3	Normal	Fetal liver isolated from embryonic day 18.5	This study
P5.2	P5.2	Normal	Normal liver isolated from post-natal day 5	This study
P5.3	P5.3	Normal	Normal liver isolated from post-natal day 5	This study
Control.1	Control.1	Normal	Normal liver samples from FVB/N mice	PMID: 15475948
Control.2	Control.2	Normal	Normal liver samples from FVB/N mice	PMID: 15475948
Control.3	Control.3	Normal	Normal liver samples from FVB/N mice	PMID: 15475948
Control.4	Control.4	Normal	Normal liver samples from FVB/N mice	PMID: 15475948
